# Supplementary material for: Detection of Adulterated Naodesheng Tablet (Naodesheng Pian) via In-Depth Chemical Analysis and Subsequent Reconstruction of Its Pharmacopoeia Q-Markers
Source: Molecules. 2024 Mar 20;29(6):1392. doi: 10.3390/molecules29061392 (PMC10974483; doi:10.3390/molecules29061392)
Supplement: Supplementary file 1 [file molecules-29-01392-s001.zip]

Archive with 1 entries (1 files):
- molecules-2869443-supplementary.pdf
